# Supplementary material for: Detailed Calorimetric Analysis of Mixed Micelle Formation from Aqueous Binary Surfactants for Design of Nanoscale Drug Carriers
Source: Nanomaterials (Basel). 2021 Dec 3;11(12):3288. doi: 10.3390/nano11123288 (PMC8703498; doi:10.3390/nano11123288)
Supplement: Supplementary file 1 [file nanomaterials-11-03288-s001.zip]

Archive with 1 entries (1 files):
- nanomaterials-1481212-supplementary.pdf
